# Supplementary material for: B, O and N Codoped Biomass-Derived Hierarchical Porous Carbon for High-Performance Electrochemical Energy Storage
Source: Nanomaterials (Basel). 2022 May 18;12(10):1720. doi: 10.3390/nano12101720 (PMC9143239; doi:10.3390/nano12101720)
Supplement: Supplementary file 1 [file nanomaterials-12-01720-s001.zip]

Archive with 1 entries (1 files):
- nanomaterials-1709825-supplementary.pdf
